# Supplementary material for: Research on sustainable green building space design model integrating IoT technology
Source: PLoS One. 2024 Apr 29;19(4):e0298982. doi: 10.1371/journal.pone.0298982 (PMC11057716; doi:10.1371/journal.pone.0298982)
Supplement: S1 Dataset — (XLSX) [file pone.0298982.s001.xlsx]

## Sheet: Data_Green Building
				Energy Consumption	waste generation per occupant
		Building A	1	2.5	5	Building	Energy Consumption per sq. m. (kWh)	Water Usage per sq. m. (Litres)	Waste Generation per occupant (Kg)
		Building B	2	2.5	5	Building A	5	10	2.5
		Building C	3	2.3	5	Building B	5	10	2.5
		Building D	1	2.5	5	Building C	5	10	2.4
		Building E	2	2.5	5	Building D	5	10	2.5
						Building E	5	10	2.5

## Sheet: Standard Used
		IoT technology standards
		Standard	Purpose	Security				Building	Location	Size (sq. m.)	Occupancy	Energy Consumption (kWh)	Water Usage (Litres)	Waste Generation (Kg)	Interior Environmental Quality
		ISO/IEC 14443	Contactless proximity card architecture	Information flow protection (AES)				Building A	Chicago, USA	10000	200	50000	100000	500	Excellent
								Building B	London, UK	15000	300	75000	150000	750	Good
		IEC 62591 (Wireless HART)	Industrial wireless sensor networks protocol	Key management, authentication, and encryption				Building C	Sydney, Australia	12000	250	60000	120000	600	Very Good
		GS1 keys	System of identification	Define unique identifier				Building D	Singapore	8000	160	40000	80000	400	Excellent
		Unicode	Hardware-Independent Identifier	Define unique identifier				Building E	Berlin, Germany	14000	280	70000	140000	700	Good
